# Supplementary material for: Investigation on the Anaphylaxis and Anti-Digestive Stable Peptides Identification of Ultrasound-Treated α-Lactalbumin during In-Vitro Gastroduodenal Digestion
Source: Foods. 2021 Nov 10;10(11):2760. doi: 10.3390/foods10112760 (PMC8623493; doi:10.3390/foods10112760)
Supplement: Supplementary file 1 [file foods-10-02760-s001.zip]

Archive with 1 entries (1 files):
- foods-1448484-supplementary.pdf
